# Supplementary material for: Dynamic Mode Decomposition of Fluorescence Loss in Photobleaching Microscopy Data for Model-Free Analysis of Protein Transport and Aggregation in Living Cells
Source: Sensors (Basel). 2022 Jun 23;22(13):4731. doi: 10.3390/s22134731 (PMC9269098; doi:10.3390/s22134731)
Supplement: Supplementary file 1 [file sensors-22-04731-s001.zip]

Archive with 5 entries (5 files):
- Supplementary_video_1.avi
- Supplementary_video_2.avi
- Supplementary_video_3.avi
- Supplementary_video_4.avi
- Supplementary_video_5.avi
